# Supplementary material for: Veno-arterial extracorporeal membrane oxygenation supported transcatheter aortic valve implantation in a high-risk COVID-19 patient: a comprehensive case report
Source: Eur Heart J Case Rep. 2024 Sep 26;8(9):ytae457. doi: 10.1093/ehjcr/ytae457 (PMC11483516; doi:10.1093/ehjcr/ytae457)
Supplement: ytae457_Supplementary_Data [file ytae457_Supplementary_Data.zip]

Archive with 6 entries (6 files):
- Supplementary Video 1.mp4
- Supplementary Video 2.mp4
- Video 1.mp4
- Video 2.mp4
- Video 3.mp4
- Video abstract ECMO TAVI.mp4
